# Supplementary material for: Identification of QTL associated with pod number in soybean
Source: Front Genet. 2026 Jun 4;17:1850332. doi: 10.3389/fgene.2026.1850332 (PMC13275047; doi:10.3389/fgene.2026.1850332)
Supplement: Supplementary file 1 [file Table2.xlsx]

## Sheet: Sheet1
Table S2. Statistical analysis of SNP variation counts in candidate genes in NAM population
Gene	Chromosome	Start	End	Nonsynonymous SNV	UTR3	UTR5	Stopgain SNV
Glyma.10G206100	10	43763030	43770594	1	0	0	0
Glyma.10G206200	10	43770640	43770858	0	1	0	0
Glyma.10G206300	10	43789345	43792652	3	0	0	0
Glyma.10G206400	10	43811297	43813393	0	9	0	0
Glyma.10G206500	10	43819691	43821112	2	0	0	0
Glyma.10G206600	10	43828951	43833603	0	0	0	0
Glyma.10G206700	10	43836802	43838820	0	5	1	0
Glyma.10G206800	10	43850381	43851041	0	0	1	0
Glyma.10G207000	10	43859025	43859174	0	1	0	0
Glyma.10G207100	10	43860713	43863694	0	3	0	0
Glyma.10G207200	10	43871692	43877661	0	1	0	0
Glyma.10G207400	10	43883944	43887082	0	1	0	0
Glyma.10G207500	10	43966366	43999707	2	3	0	0
Glyma.10G207600	10	43999753	44013514	1	2	1	0
Glyma.10G207700	10	44007295	44022710	2	0	0	0
Glyma.10G207800	10	44014719	44031722	0	1	0	0
Glyma.10G207900	10	44023702	44054807	2	0	2	0
Glyma.10G208100	10	44048704	44066907	0	1	0	0
Glyma.10G208200	10	43993807	43999242	0	14	2	0
Glyma.10G208300	10	44002136	44009852	0	10	0	0
Glyma.10G208600	10	44041545	44042128	0	1	1	0
Glyma.10G208700	10	44143353	44155068	1	2	1	0
Glyma.10G208800	10	44159270	44173379	0	4	1	0
Glyma.10G209000	10	44173888	44190473	1	0	1	0
Glyma.10G209200	10	44199633	44211923	1	2	0	0
Glyma.10G209300	10	44134000	44139531	0	1	0	0
Glyma.10G209400	10	44213389	44224821	1	2	0	0
Glyma.10G209500	10	44146718	44151509	0	1	1	0
Glyma.10G209600	10	44227422	44244768	10	2	0	0
Glyma.10G209800	10	44248290	44258976	1	0	1	0
Glyma.10G209900	10	44259083	44271436	2	0	5	0
Glyma.10G210000	10	44270620	44281041	3	1	2	0
Glyma.10G210100	10	44220108	44221689	0	3	0	0
Glyma.10G210200	10	44296670	44305152	0	1	1	0
Glyma.10G210300	10	44302653	44310994	0	6	0	0
Glyma.10G210400	10	44311364	44327306	0	6	0	0
Glyma.10G210500	10	44335338	44349034	0	1	1	0
Glyma.10G210600	10	44354213	44364408	1	0	0	0
Glyma.10G210700	10	44364421	44380123	2	1	3	0
Glyma.10G210800	10	44372487	44385265	0	1	1	0
Glyma.10G210900	10	44382816	44404277	0	1	1	0
Glyma.10G211000	10	44413607	44423848	1	2	2	0
Glyma.10G211100	10	44425199	44430190	1	0	0	0
Glyma.10G211200	10	44430609	44441465	1	2	0	0
Glyma.10G211300	10	44443993	44458625	0	1	0	0
Glyma.10G211400	10	44391876	44402240	0	1	7	0
Glyma.10G221500	10	45365088	45396301	0	4	3	0
Glyma.10G221600	10	45320219	45322143	0	2	0	0
Glyma.10G221700	10	45396507	45406314	1	2	3	0
Glyma.10G221800	10	45329260	45331696	0	4	1	0
Glyma.10G221900	10	45339110	45345346	0	0	3	0
Glyma.10G222100	10	45416697	45422596	1	0	0	0
Glyma.10G222500	10	45448432	45456410	0	1	0	0
Glyma.10G223200	10	45415775	45417826	0	1	0	0
Glyma.10G223700	10	45532559	45542049	0	4	2	0
Glyma.10G223800	10	45540434	45545342	1	2	0	0
Glyma.10G223900	10	45473669	45476195	0	1	0	0
Glyma.10G224000	10	45552169	45569992	0	1	0	0
Glyma.10G224200	10	45498206	45500186	0	1	0	0
Glyma.10G224400	10	45509340	45510452	0	1	0	0
Glyma.10G225600	10	45616985	45617457	0	1	0	0
Glyma.10G225700	10	45695627	45704479	0	1	0	0
Glyma.10G225800	10	45702328	45714635	4	2	1	0
Glyma.10G225900	10	45640990	45641657	0	2	0	0
Glyma.10G226000	10	45723331	45735261	3	1	1	0
Glyma.10G226100	10	45728976	45740185	2	0	0	0
Glyma.10G226300	10	45749220	45763997	1	0	0	0
Glyma.10G226600	10	45782067	45795185	0	1	0	0
Glyma.10G226700	10	45787477	45804143	1	11	2	0
Glyma.10G226900	10	45810464	45822049	0	0	1	0
Glyma.10G227300	10	45850165	45860682	0	0	1	0
Glyma.10G227400	10	45861557	45876584	1	0	0	0
Glyma.10G227700	10	45887736	45898440	1	5	0	0
Glyma.10G227800	10	45897614	45905853	0	0	1	0
Glyma.10G228500	10	45876950	45878506	0	1	0	0
Glyma.10G228600	10	45952145	45962939	0	0	1	0
Glyma.10G229100	10	45911687	45912744	0	1	0	0
Glyma.10G229400	10	46021966	46040103	1	4	0	0
Glyma.10G229500	10	46035132	46043739	0	1	0	0
Glyma.10G229600	10	46043891	46051541	0	1	0	0
Glyma.10G229700	10	46056137	46066429	1	0	0	0
Glyma.10G229800	10	46066665	46078512	1	1	0	0
Glyma.10G229900	10	46076023	46086604	1	5	0	1
Glyma.10G230000	10	46086641	46097012	1	2	0	0
Glyma.10G230100	10	46088921	46100515	6	1	0	0
Glyma.10G230200	10	46024155	46026091	0	1	2	0
Glyma.10G230300	10	46106861	46117783	5	0	0	0
Glyma.10G230400	10	46111887	46120805	1	3	1	0
Glyma.10G230500	10	46119531	46125065	1	1	1	0
Glyma.10G230700	10	46129820	46143362	1	0	0	0
Glyma.10G230800	10	46135902	46149650	3	0	2	0
Glyma.10G230900	10	46147122	46155435	0	2	0	0
Glyma.10G231100	10	46160101	46167873	4	0	0	0
Glyma.10G231200	10	46168064	46170177	1	1	1	0
Glyma.10G231300	10	46101504	46102415	0	0	6	0
Glyma.10G231500	10	46182852	46194333	2	0	0	0
Glyma.10G231600	10	46194712	46202816	3	5	0	0
Glyma.10G231700	10	46202917	46213792	2	0	0	0
Glyma.10G232000	10	46224275	46236231	1	0	1	0
Glyma.10G232100	10	46237046	46245794	1	1	0	1
Glyma.10G232300	10	46251778	46265755	1	0	0	0
Glyma.10G232600	10	46279050	46291245	0	11	0	0
Glyma.10G232700	10	46291852	46296342	0	3	1	0
Glyma.10G232800	10	46291549	46308790	5	17	1	0
Glyma.10G232900	10	46307350	46314226	1	0	0	0
Glyma.10G233000	10	46233655	46234189	0	0	2	0
Glyma.10G233100	10	46313368	46321206	1	0	0	0
Glyma.10G233400	10	46331491	46341818	1	1	0	0
Glyma.10G233500	10	46342441	46353100	2	0	0	0
Glyma.10G233700	10	46357999	46369051	1	0	1	0
Glyma.10G233900	10	46295074	46296709	0	0	1	0
Glyma.10G234000	10	46371570	46378945	0	0	2	0
Glyma.10G234100	10	46376227	46389301	3	3	0	0
Glyma.10G234200	10	46401023	46414986	1	3	0	0
Glyma.10G234300	10	46335347	46337197	0	2	0	0
Glyma.10G234400	10	46346980	46355826	0	6	2	0
Glyma.10G234500	10	46427628	46457341	5	7	0	0
Glyma.10G234600	10	46457475	46465410	1	1	0	0
Glyma.10G234700	10	46471922	46483300	1	0	0	0
Glyma.10G234900	10	46430298	46432856	0	1	8	0
Glyma.10G235000	10	46508003	46519259	0	0	1	0
Glyma.11G143700	11	10931958	10948789	0	14	0	0
Glyma.11G143800	11	10943695	10950327	1	0	1	0
Glyma.11G143900	11	10944000	10955072	1	1	0	0
Glyma.11G144000	11	10984327	10986010	0	1	0	0
Glyma.11G144200	11	11000620	11001610	0	0	4	0
Glyma.11G144300	11	10974836	10982183	0	1	0	0
Glyma.11G144400	11	10983261	10994183	1	0	0	0
Glyma.11G144500	11	11006866	11018588	0	1	1	0
Glyma.19G194100	19	45598658	45606313	1	0	0	0
Glyma.19G194200	19	45606547	45617913	1	0	0	0
Glyma.19G194500	19	45643621	45649223	1	1	0	0
Glyma.19G194600	19	45207593	45209670	0	0	12	0
Glyma.19G194800	19	45656964	45668872	1	2	0	0
Glyma.19G194900	19	45663168	45670010	1	5	1	0
Glyma.19G195000	19	45769583	45773664	4	0	1	3
Glyma.19G195200	19	45249420	45250751	0	2	0	0
Glyma.19G195300	19	45782072	45789265	4	2	1	0
Glyma.19G195400	19	45787469	45799880	3	3	6	0
Glyma.19G195500	19	45794689	45805148	0	3	0	0
Glyma.19G195600	19	45803099	45811892	0	1	3	0
Glyma.19G195700	19	45805458	45813966	2	1	3	0
Glyma.19G195800	19	45819386	45831073	2	1	0	0
Glyma.19G195900	19	45304487	45307515	0	3	2	0
Glyma.19G196000	19	45842086	45863640	4	5	2	0
Glyma.19G196100	19	45334576	45337557	0	1	1	0
Glyma.19G196300	19	45872005	45879488	2	1	1	0
Glyma.19G196400	19	45881263	45888684	0	1	0	0
Glyma.19G196500	19	45888929	45899837	0	1	0	0
Glyma.19G196600	19	45902913	45908961	2	0	0	0
Glyma.19G196700	19	45909859	45925051	5	0	1	0
Glyma.19G196800	19	45925613	45937037	1	1	5	0
Glyma.19G196900	19	45406403	45408287	0	1	0	0
Glyma.19G197100	19	45952444	45963057	1	0	1	0
Glyma.19G197200	19	45958823	45968777	1	1	1	0
Glyma.19G197300	19	45968998	45978592	1	1	0	0
Glyma.19G197500	19	45477651	45482134	0	1	0	0
Glyma.19G197600	19	46010503	46019310	1	1	0	0
Glyma.19G197700	19	46025591	46036200	1	0	0	0
Glyma.19G197800	19	46038762	46051766	0	0	2	0
Glyma.19G197900	19	45519452	45524099	0	0	1	0
Glyma.19G198100	19	46059628	46066783	1	0	0	0
Glyma.19G198200	19	46067623	46077425	1	0	0	0
Glyma.19G198300	19	46073791	46080953	1	0	0	0
Glyma.19G198500	19	46089728	46101688	0	0	1	0
Glyma.19G198600	19	46104325	46110625	3	1	0	0
Glyma.19G198700	19	46108630	46114171	3	0	0	0
Glyma.19G198800	19	46112564	46117936	0	0	1	0
Glyma.19G198900	19	46118309	46123868	0	6	0	0
Glyma.19G199000	19	46136805	46144225	0	1	2	0
Glyma.19G199100	19	46149070	46158269	2	1	3	0
Glyma.19G199200	19	46158464	46163538	1	0	0	0
Glyma.19G199400	19	46172523	46184785	1	1	1	0
Glyma.19G199500	19	46183199	46192777	0	0	4	0
Glyma.19G199700	19	46203221	46210857	1	0	0	0
Glyma.19G199900	19	46218063	46224578	1	2	0	0
Glyma.19G200000	19	46226900	46239765	0	0	1	0
Glyma.19G200100	19	46234582	46242323	2	2	2	0
Glyma.19G200300	19	46252862	46258384	3	0	0	0
Glyma.19G200400	19	46251664	46277278	2	4	0	0
Glyma.19G200500	19	45754054	45756493	0	3	2	0
Glyma.19G200600	19	45757100	45762427	0	2	0	0
Glyma.19G200700	19	46289862	46297323	0	1	0	0
Glyma.19G200800	19	46295469	46304435	1	0	2	0
Glyma.19G200900	19	45798671	45799805	0	6	3	0
Glyma.19G201100	19	46346695	46363952	10	4	0	0
Glyma.19G201200	19	46357996	46364817	2	0	0	0
Glyma.19G201300	19	46364869	46375381	5	3	3	0
Glyma.19G201400	19	46381995	46389912	8	4	1	0
Glyma.19G201600	19	46404614	46413472	0	1	0	0
Glyma.19G201800	19	46414711	46423218	1	0	1	0
Glyma.19G201900	19	45897082	45898301	0	0	2	0
Glyma.19G202200	19	46433929	46448476	0	1	2	0
Glyma.19G202300	19	45923283	45923992	0	1	0	0
Glyma.19G202400	19	46454890	46467399	0	2	1	0
Glyma.19G202500	19	46462420	46474331	1	1	0	0
Glyma.19G202600	19	46470044	46477701	0	1	0	0
Glyma.19G203000	19	46508008	46517761	0	1	0	0
Glyma.19G203400	19	46527892	46537963	8	1	1	0
Glyma.19G203500	19	46532853	46541107	1	0	1	0
Glyma.19G203700	19	46539665	46545937	0	1	4	0
Glyma.19G203800	19	46544344	46550713	4	0	0	0
Glyma.19G203900	19	46546538	46552935	2	2	0	0
