# Supplementary material for: Identification of QTL associated with pod number in soybean
Source: Front Genet. 2026 Jun 4;17:1850332. doi: 10.3389/fgene.2026.1850332 (PMC13275047; doi:10.3389/fgene.2026.1850332)
Supplement: Supplementary file 2 [file Table3.xlsx]

## Sheet: Sheet1
Table S3. Haplotype identification of candidate genes from NAM population
Gene	Haplotype	Genotype	Frequency	Proportion(%)
Glyma.10G206100	Hap1	CC	2212	90.54
	Hap2	TT	121	4.95293
Glyma.10G206200	Hap1	TT	2310	94.5559
Glyma.10G206300	Hap1	TCC	2244	91.8543
	Hap2	CAT	90	3.684
Glyma.10G206400	Hap1	CCCCCATGC	2113	86.492
	Hap2	CCTCTACTC	119	4.87106
	Hap3	TGTTCCCTT	88	3.60213
Glyma.10G206500	Hap1	AG	2119	86.7376
	Hap2	CG	121	4.95293
	Hap3	AT	92	3.76586
Glyma.10G206600	Hap1	GG	2211	90.5035
	Hap2	TT	124	5.07573
Glyma.10G206700	Hap1	GGTCGG	2115	86.5739
	Hap2	TACTAG	106	4.33893
	Hap3	TGCCGT	74	3.02906
Glyma.10G206800	Hap1	CC	2293	93.86
	Hap2	TT	44	1.80106
Glyma.10G207000	Hap1	TT	2211	90.5035
	Hap2	CC	121	4.95293
Glyma.10G207100	Hap1	CTG	2211	90.5035
	Hap2	AAT	122	4.99386
Glyma.10G207200	Hap1	TT	2212	90.5444
	Hap2	CC	121	4.95293
Glyma.10G207400	Hap1	GG	2212	90.5444
	Hap2	CC	118	4.83013
Glyma.10G207500	Hap1	GCCAA	2208	90.3807
	Hap2	AGTGG	113	4.62546
Glyma.10G207600	Hap1	CAAA	2085	85.3459
	Hap2	TCGA	122	4.99386
	Hap3	CAAG	115	4.70733
Glyma.10G207700	Hap1	AC	1912	78.2644
	Hap2	GC	415	16.9873
Glyma.10G207800	Hap1	CC	2210	90.4625
	Hap2	GG	122	4.99386
Glyma.10G207900	Hap1	TTCG	2209	90.4216
	Hap2	CCAT	119	4.87106
Glyma.10G208100	Hap1	GG	2212	90.5444
	Hap2	CC	122	4.99386
Glyma.10G208200	Hap1	TCTTGGTTAGTTGGGC	1476	60.4175
	Hap2	TCTTGGCTAGTTGGGC	709	29.0217
	Hap3	CTCCATCCGACGTATT	100	4.09333
Glyma.10G208300	Hap1	GGGACCCCTT	2184	89.3983
	Hap2	AAATTCCGAC	60	2.456
	Hap3	AAATTTCGAC	59	2.41506
Glyma.10G208600	Hap1	GC	2212	90.5444
	Hap2	GT	101	4.13426
Glyma.10G208700	Hap1	GCTT	2208	90.3807
	Hap2	ATGA	120	4.91199
Glyma.10G208800	Hap1	TTCTC	2092	85.6324
	Hap2	TTCTT	116	4.74826
	Hap3	ACTGC	109	4.46173
Glyma.10G209000	Hap1	TC	2211	90.5035
	Hap2	AC	119	4.87106
Glyma.10G209200	Hap1	AAG	2211	90.5035
	Hap2	TGC	119	4.87106
Glyma.10G209300	Hap1	GG	2211	90.5035
	Hap2	AA	121	4.95293
Glyma.10G209400	Hap1	TCC	2209	90.4216
	Hap2	CTT	121	4.95293
Glyma.10G209500	Hap1	CC	2212	90.5444
	Hap2	AT	119	4.87106
Glyma.10G209600	Hap1	GTTGTCTATAGC	2180	89.2345
	Hap2	AGCTGACGCCTC	115	4.70733
Glyma.10G209800	Hap1	CA	2212	90.5444
	Hap2	TT	118	4.83013
Glyma.10G209900	Hap1	TAGTAGG	1764	72.2063
	Hap2	TAGTTAC	317	12.9758
	Hap3	CCCTAGG	188	7.69546
Glyma.10G210000	Hap1	GGGCAT	2102	86.0418
	Hap2	CAATAA	139	5.68973
	Hap3	GGGCCT	33	1.3508
Glyma.10G210100	Hap1	TAG	2141	87.6381
	Hap2	CGA	191	7.81826
Glyma.10G210200	Hap1	GGT	1716	70.2415
	Hap2	AGC	401	16.4142
	Hap3	AGT	177	7.24519
Glyma.10G210300	Hap1	GTTGGT	1712	70.0778
	Hap2	AGAAGA	548	22.4314
Glyma.10G210400	Hap1	GTTCAT	1717	70.2824
	Hap2	GATCGC	403	16.4961
	Hap3	TTCTAT	188	7.69546
Glyma.10G210500	Hap1	CC	1765	72.2472
	Hap2	CA	369	15.1044
	Hap3	TC	186	7.61359
Glyma.10G210600	Hap1	AA	2230	91.2812
	Hap2	GG	101	4.13426
Glyma.10G210700	Hap1	TAACACG	2135	87.3926
	Hap2	AGGTTTT	187	7.65452
Glyma.10G210800	Hap1	AT	2136	87.4335
	Hap2	TC	190	7.77732
Glyma.10G210900	Hap1	TA	2136	87.4335
	Hap2	AT	191	7.81826
Glyma.10G211000	Hap1	TTTGT	2133	87.3107
	Hap2	ACGAT	101	4.13426
	Hap3	TCGAT	63	2.5788
Glyma.10G211100	Hap1	TT	2137	87.4744
	Hap2	AA	192	7.85919
Glyma.10G211200	Hap1	AAT	1643	67.2534
	Hap2	TAA	237	9.70119
	Hap3	TTA	220	9.00532
	Hap4	AAA	198	8.10479
Glyma.10G211300	Hap1	AA	1973	80.7614
	Hap2	GG	346	14.1629
Glyma.10G211400	Hap1	CCATGAGTAGG	1645	67.3352
	Hap2	CCTCCGGCAAC	351	14.3676
	Hap3	TCACCGGCAGG	181	7.40892
	Hap4	CGACCGACGGG	30	1.228
Glyma.10G221500	Hap1	CTATTTA	1992	81.5391
	Hap2	TCGGCTT	301	12.3209
Glyma.10G221600	Hap1	AA	2011	82.3168
	Hap2	CT	306	12.5256
Glyma.10G221700	Hap1	CGTATC	1971	80.6795
	Hap2	TATTCT	302	12.3619
	Hap3	CGAATC	30	1.228
Glyma.10G221800	Hap1	ACTAT	2008	82.194
	Hap2	GTCCC	302	12.3619
Glyma.10G221900	Hap1	TTT	2006	82.1122
	Hap2	AAC	305	12.4847
Glyma.10G222100	Hap1	TT	2313	94.6787
Glyma.10G222500	Hap1	GG	2322	95.0471
Glyma.10G223200	Hap1	CC	2336	95.6201
Glyma.10G223700	Hap1	TTTTAT	2254	92.2636
	Hap2	TTCTAT	56	2.29226
Glyma.10G223800	Hap1	CGT	2285	93.5325
Glyma.10G223900	Hap1	GG	2279	93.2869
	Hap2	AA	56	2.29226
Glyma.10G224000	Hap1	TT	2307	94.4331
Glyma.10G224200	Hap1	AA	2147	87.8837
	Hap2	GG	177	7.24519
Glyma.10G224400	Hap1	AA	2298	94.0647
	Hap2	TT	37	1.51453
Glyma.11G143700	Hap1	GTTGTCCGTAACAC	2201	90.0941
Glyma.11G143800	Hap1	CC	2282	93.4097
	Hap2	TC	52	2.12853
Glyma.11G143900	Hap1	TG	2278	93.246
	Hap2	AC	56	2.29226
Glyma.11G144000	Hap1	TT	2336	95.6201
Glyma.11G144200	Hap1	GACGG	2278	93.246
	Hap2	GATAG	30	1.228
Glyma.11G144300	Hap1	AA	2281	93.3688
	Hap2	GG	54	2.2104
Glyma.11G144400	Hap1	CC	2237	91.5677
	Hap2	AA	99	4.05239
Glyma.11G144500	Hap1	GG	2278	93.246
	Hap2	AT	54	2.2104
Glyma.10G225600	Hap1	GG	2284	93.4916
	Hap2	TT	53	2.16946
Glyma.10G225700	Hap1	GG	2301	94.1875
	Hap2	TT	36	1.4736
Glyma.10G225800	Hap1	CTGCAGT	2305	94.3512
Glyma.10G225900	Hap1	GG	1681	68.8088
	Hap2	TG	595	24.3553
	Hap3	GA	39	1.5964
Glyma.10G226000	Hap1	AGCCTT	2303	94.2693
Glyma.10G226100	Hap1	CG	2304	94.3103
	Hap2	TA	32	1.30986
Glyma.10G226300	Hap1	AA	2305	94.3512
	Hap2	GG	30	1.228
Glyma.10G226600	Hap1	AA	2306	94.3921
	Hap2	GG	32	1.30986
Glyma.10G226700	Hap1	TAGACTGCCTTGGCT	2279	93.2869
Glyma.10G226900	Hap1	AA	2307	94.4331
	Hap2	GG	30	1.228
Glyma.10G227300	Hap1	CC	2271	92.9595
	Hap2	TT	66	2.7016
Glyma.10G227400	Hap1	GG	2337	95.6611
Glyma.10G227700	Hap1	GAGAAT	2140	87.5972
	Hap2	CGAGTA	185	7.57266
Glyma.10G227800	Hap1	TT	2140	87.5972
	Hap2	AA	194	7.94106
Glyma.10G228500	Hap1	AA	2140	87.5972
	Hap2	GG	191	7.81826
Glyma.10G228600	Hap1	TT	2330	95.3745
Glyma.10G229100	Hap1	GG	2337	95.6611
Glyma.10G229400	Hap1	ACCGT	2134	87.3516
	Hap2	GTGAC	185	7.57266
Glyma.10G229500	Hap1	GG	2138	87.5153
	Hap2	AA	195	7.98199
Glyma.10G229600	Hap1	AA	2136	87.4335
	Hap2	TT	181	7.40892
Glyma.10G229700	Hap1	CC	2316	94.8015
Glyma.10G229800	Hap1	AC	2313	94.6787
Glyma.10G229900	Hap1	ATCGCAT	2201	90.0941
	Hap2	ATCGAAT	99	4.05239
Glyma.10G230000	Hap1	ATC	2313	94.6787
Glyma.10G230100	Hap1	CACGTTG	2185	89.4392
	Hap2	CACTTTG	123	5.03479
Glyma.10G230200	Hap1	AAC	2313	94.6787
Glyma.10G230300	Hap1	CCTAA	2314	94.7196
Glyma.10G230400	Hap1	AGGTC	2313	94.6787
Glyma.10G230500	Hap1	CTG	2312	94.6377
Glyma.10G230700	Hap1	GA	2314	94.7196
Glyma.10G230800	Hap1	CGCGT	2286	93.5735
Glyma.10G230900	Hap1	AA	2314	94.7196
Glyma.10G231100	Hap1	CGGA	2314	94.7196
Glyma.10G231200	Hap1	AGG	2313	94.6787
Glyma.10G231300	Hap1	CCTGTT	2268	92.8367
	Hap2	GCTGTT	35	1.43266
Glyma.10G231500	Hap1	TT	2304	94.3103
Glyma.10G231600	Hap1	CGACCGAT	2275	93.1232
Glyma.10G231700	Hap1	GA	2308	94.474
Glyma.10G232000	Hap1	GT	2305	94.3512
	Hap2	TC	30	1.228
Glyma.10G232100	Hap1	AGA	2304	94.3103
	Hap2	GAA	30	1.228
Glyma.10G232300	Hap1	TT	2307	94.4331
Glyma.10G232600	Hap1	AGCCAGACATT	2061	84.3635
	Hap2	AGCCAGACATC	221	9.04625
	Hap3	GATTGTGAGAC	43	1.76013
Glyma.10G232700	Hap1	GGTA	2061	84.3635
	Hap2	AGTA	220	9.00532
	Hap3	GTCT	43	1.76013
Glyma.10G232800	Hap1	TGAAAGTCATTGGGGTTAATGGT	1731	70.8555
	Hap2	TAAAAGTCATTGGGGTTAATGGT	318	13.0168
	Hap3	TGGCAGTCATTGGGAATCGCTTA	136	5.56693
	Hap4	CGGAAGTCATTGGGATAAATGTA	30	1.228
	Hap5	TGGCTGTCATTGGGAATCGCTTA	30	1.228
Glyma.10G232900	Hap1	AA	2080	85.1412
	Hap2	CC	252	10.3152
Glyma.10G233000	Hap1	AAT	2026	82.9308
	Hap2	CTA	255	10.438
	Hap3	ATT	45	1.842
Glyma.10G233100	Hap1	TT	2290	93.7372
	Hap2	CC	45	1.842
Glyma.10G233400	Hap1	AG	1992	81.5391
	Hap2	TG	299	12.2391
	Hap3	AA	37	1.51453
Glyma.10G233500	Hap1	CC	2287	93.6144
	Hap2	CT	45	1.842
Glyma.10G233700	Hap1	GA	2309	94.5149
Glyma.10G233900	Hap1	GG	2003	81.9894
	Hap2	AA	328	13.4261
Glyma.10G234000	Hap1	AT	1999	81.8256
	Hap2	TA	316	12.9349
Glyma.10G234100	Hap1	TACTTT	1993	81.58
	Hap2	CGTGCA	322	13.1805
Glyma.10G234200	Hap1	TTAC	2284	93.4916
	Hap2	TCGT	45	1.842
Glyma.10G234300	Hap1	AA	2289	93.6963
	Hap2	CG	43	1.76013
Glyma.10G234400	Hap1	GCCCCCAC	2288	93.6553
	Hap2	CGGATGGT	45	1.842
Glyma.10G234500	Hap1	GCAGGCCTACAT	2192	89.7257
	Hap2	GCACGCCTACAT	92	3.76586
	Hap3	ATGGTTTCGCTA	41	1.67826
Glyma.10G234600	Hap1	GT	2278	93.246
	Hap2	AT	31	1.26893
Glyma.10G234700	Hap1	AA	2312	94.6377
Glyma.10G234900	Hap1	TGGCAAAAA	2288	93.6553
	Hap2	CTAGTTGTT	42	1.7192
Glyma.10G235000	Hap1	GG	1454	59.517
	Hap2	AA	860	35.2026
Glyma.19G194100	Hap1	AA	1806	73.9255
	Hap2	TT	513	20.9988
Glyma.19G194200	Hap1	CC	2295	93.9419
	Hap2	TT	42	1.7192
Glyma.19G194500	Hap1	AT	1808	74.0074
	Hap2	AC	325	13.3033
	Hap3	CC	179	7.32706
Glyma.19G194600	Hap1	CGCTTCGAGTGC	1803	73.8027
	Hap2	CGCTCTATACGT	307	12.5665
	Hap3	TCGATCGAGTTC	168	6.87679
Glyma.19G194800	Hap1	CACG	1805	73.8846
	Hap2	GATC	309	12.6484
	Hap3	CGCC	185	7.57266
Glyma.19G194900	Hap1	TAACACG	1804	73.8436
	Hap2	AGTTTTA	302	12.3619
	Hap3	AAATATG	183	7.49079
Glyma.19G195000	Hap1	TTTACAGG	1808	74.0074
	Hap2	ATTACGGG	281	11.5023
	Hap3	ATTTCAAA	177	7.24519
Glyma.19G195200	Hap1	CA	1811	74.1302
	Hap2	AA	324	13.2624
	Hap3	AG	181	7.40892
Glyma.19G195300	Hap1	TGGCCGG	1804	73.8436
	Hap2	TTGTAAC	343	14.0401
	Hap3	TGGTCGG	69	2.8244
	Hap4	GGGTCGG	43	1.76013
	Hap5	GTGTAAC	30	1.228
Glyma.19G195400	Hap1	CTAATGCTGTTCTG	1803	73.8027
	Hap2	GAGGAGATGTCACA	358	14.6541
	Hap3	CTAGAACCGTTACA	77	3.15186
Glyma.19G195500	Hap1	TCC	1808	74.0074
	Hap2	ATC	396	16.2096
	Hap3	ATG	106	4.33893
Glyma.19G195600	Hap1	CTAAG	1807	73.9664
	Hap2	CCAGG	392	16.0458
	Hap3	GCGAC	109	4.46173
Glyma.19G195700	Hap1	CGGAGA	1810	74.0892
	Hap2	TCGGAA	355	14.5313
	Hap3	TGTGAG	90	3.684
Glyma.19G195800	Hap1	AAG	1807	73.9664
	Hap2	GCA	507	20.7532
Glyma.19G195900	Hap1	ATTGG	1805	73.8846
	Hap2	CACTC	492	20.1392
Glyma.19G196000	Hap1	CCGAGAGCCTACT	1410	57.7159
	Hap2	CCGAGAGCTTACT	356	14.5722
	Hap3	GGAACTGTTCTGA	328	13.4261
	Hap4	GGAACTGTCCTGA	94	3.84773
Glyma.19G196100	Hap1	TA	1807	73.9664
	Hap2	GG	500	20.4666
Glyma.19G196300	Hap1	TCCT	1803	73.8027
	Hap2	AGCA	453	18.5428
	Hap3	AGAA	30	1.228
Glyma.19G196400	Hap1	GG	1808	74.0074
	Hap2	CC	514	21.0397
Glyma.19G196500	Hap1	AA	1832	74.9898
	Hap2	TT	494	20.221
Glyma.19G196600	Hap1	GT	1808	74.0074
	Hap2	CC	485	19.8526
Glyma.19G196700	Hap1	TCCCTC	1775	72.6566
	Hap2	CCTTTC	290	11.8707
	Hap3	CCCCCT	205	8.39132
Glyma.19G196800	Hap1	GATGATTCC	1802	73.7618
	Hap2	GATGATTAT	262	10.7245
	Hap3	TCCTGTGCC	199	8.14572
	Hap4	GATGAATAT	33	1.3508
Glyma.19G196900	Hap1	GG	1807	73.9664
	Hap2	TT	512	20.9578
Glyma.19G197100	Hap1	AG	1804	73.8436
	Hap2	TA	495	20.262
Glyma.19G197200	Hap1	TTT	2026	82.9308
	Hap2	AGA	285	11.666
Glyma.19G197300	Hap1	GA	1807	73.9664
	Hap2	GT	295	12.0753
	Hap3	TT	217	8.88252
Glyma.19G197500	Hap1	GG	2081	85.1822
	Hap2	AA	245	10.0287
Glyma.19G197600	Hap1	TG	1211	49.5702
	Hap2	TT	125	5.11666
Glyma.19G197700	Hap1	AA	2033	83.2174
	Hap2	GG	295	12.0753
Glyma.19G197800	Hap1	AT	1840	75.3172
	Hap2	TT	483	19.7708
Glyma.19G197900	Hap1	TT	1843	75.44
	Hap2	CC	483	19.7708
Glyma.19G198100	Hap1	AA	2193	89.7667
	Hap2	GG	141	5.77159
Glyma.19G198200	Hap1	CC	2337	95.6611
Glyma.19G198300	Hap1	TT	2038	83.422
	Hap2	AA	294	12.0344
Glyma.19G198500	Hap1	GG	2153	88.1293
	Hap2	AA	180	7.36799
Glyma.19G198600	Hap1	GGACG	1879	76.9136
	Hap2	GAACG	276	11.2976
	Hap3	TGACG	141	5.77159
	Hap4	GGACA	30	1.228
Glyma.19G198700	Hap1	CGT	1837	75.1944
	Hap2	AGG	335	13.7126
	Hap3	ATG	133	5.44413
Glyma.19G198800	Hap1	TT	2191	89.6848
	Hap2	AA	142	5.81253
Glyma.19G198900	Hap1	ACAAAC	1803	73.8027
	Hap2	GGAACA	325	13.3033
	Hap3	GCAACC	137	5.60786
	Hap4	ACGCAC	31	1.26893
Glyma.19G199000	Hap1	GTAAA	1836	75.1535
	Hap2	ATGTG	441	18.0516
	Hap3	ACGTG	37	1.51453
Glyma.19G199100	Hap1	CGGCCC	1809	74.0483
	Hap2	GGGTGC	83	3.39746
	Hap3	CGGTGC	79	3.23373
Glyma.19G199200	Hap1	CC	2307	94.4331
Glyma.19G199400	Hap1	TAT	1739	71.183
	Hap2	CTG	464	18.993
	Hap3	TTT	92	3.76586
Glyma.19G199500	Hap1	ATTT	1836	75.1535
	Hap2	TCTT	334	13.6717
	Hap3	TTAC	133	5.44413
Glyma.19G199700	Hap1	AA	2190	89.6439
	Hap2	CC	142	5.81253
Glyma.19G199900	Hap1	GCG	1837	75.1944
	Hap2	CTG	468	19.1568
Glyma.19G200000	Hap1	GG	2293	93.86
	Hap2	CC	45	1.842
Glyma.19G200100	Hap1	CGTGCAG	1802	73.7618
	Hap2	TATGCAG	129	5.28039
	Hap3	TATGTAG	124	5.07573
	Hap4	TGAATCT	63	2.5788
Glyma.19G200300	Hap1	GTA	2176	89.0708
Glyma.19G200400	Hap1	ATAAAT	1799	73.639
	Hap2	GTGGCA	329	13.467
	Hap3	ATGGCA	172	7.04052
Glyma.19G200500	Hap1	CGTAA	1803	73.8027
	Hap2	GCAGT	493	20.1801
Glyma.19G200600	Hap1	AA	1810	74.0892
	Hap2	TG	336	13.7536
	Hap3	AG	172	7.04052
Glyma.19G200700	Hap1	TT	1808	74.0074
	Hap2	AA	510	20.876
Glyma.19G200800	Hap1	CAT	1804	73.8436
	Hap2	ATT	335	13.7126
	Hap3	ATC	168	6.87679
Glyma.19G200900	Hap1	GCCAGTAAGA	1767	72.3291
	Hap2	CATCGCGGGT	313	12.8121
	Hap3	CCTCGCGGGT	133	5.44413
	Hap4	CCTCACGGGT	32	1.30986
	Hap5	GCCAGTAAAA	31	1.26893
Glyma.19G201100	Hap1	AGAACCGAACGAAA	1802	73.7618
	Hap2	AGAACCAAAAGGAA	286	11.7069
	Hap3	TAGTGGGTGCAAGG	193	7.90012
Glyma.19G201200	Hap1	GG	2334	95.5383
Glyma.19G201300	Hap1	TCCTAGCTAAT	1801	73.7208
	Hap2	TCCTAGCTGTA	286	11.7069
	Hap3	CATTTATAAAT	166	6.79492
Glyma.19G201400	Hap1	TCTAGCGATCATT	1830	74.9079
	Hap2	CCTAAAGCATGGG	237	9.70119
	Hap3	TAACGCACACATT	205	8.39132
Glyma.19G201600	Hap1	TT	1843	75.44
	Hap2	AA	480	19.648
Glyma.19G201800	Hap1	CG	1802	73.7618
	Hap2	AC	500	20.4666
Glyma.19G201900	Hap1	AT	1821	74.5395
	Hap2	AC	301	12.3209
	Hap3	GC	191	7.81826
Glyma.19G202200	Hap1	CAA	1806	73.9255
	Hap2	TGT	498	20.3848
Glyma.19G202300	Hap1	GG	2084	85.305
	Hap2	CC	246	10.0696
Glyma.19G202400	Hap1	GAT	1848	75.6447
	Hap2	AGG	246	10.0696
	Hap3	AAT	225	9.20999
Glyma.19G202500	Hap1	GA	1761	72.0835
	Hap2	GC	310	12.6893
	Hap3	AA	246	10.0696
Glyma.19G202600	Hap1	GG	2083	85.264
	Hap2	CC	248	10.1515
Glyma.19G203000	Hap1	CC	2252	92.1817
	Hap2	TT	84	3.4384
Glyma.19G203400	Hap1	ACATGTTAGAC	1670	68.3586
	Hap2	TTCAAGCTTTG	508	20.7941
Glyma.19G203500	Hap1	GA	1678	68.686
	Hap2	AT	627	25.6652
Glyma.19G203700	Hap1	ACTTT	1673	68.4814
	Hap2	TGTCC	324	13.2624
	Hap3	TGCCC	288	11.7888
Glyma.19G203800	Hap1	CGTC	1673	68.4814
	Hap2	TCCC	634	25.9517
Glyma.19G203900	Hap1	AATC	1672	68.4404
	Hap2	GCAT	600	24.56
