# Supplementary material for: Identification of QTL associated with pod number in soybean
Source: Front Genet. 2026 Jun 4;17:1850332. doi: 10.3389/fgene.2026.1850332 (PMC13275047; doi:10.3389/fgene.2026.1850332)
Supplement: Supplementary file 4 [file Table4.xlsx]

## Sheet: Sheet1
Table S4. Results of candidate genes haplotype-phenotype association analysis
Gene	Group1	Group2	P value
Glyma.10G206100	Hap1	Hap2	＜0.001
Glyma.10G206300	Hap1	Hap2	＜0.001
Glyma.10G206400	Hap1	Hap2	＜0.001
	Hap1	Hap3	＜0.001
	Hap2	Hap3	＜0.001
Glyma.10G206500	Hap1	Hap2	＜0.001
	Hap1	Hap3	＜0.001
	Hap2	Hap3	＜0.001
Glyma.10G206600	Hap1	Hap2	＜0.001
Glyma.10G206700	Hap1	Hap2	＜0.001
	Hap1	Hap3	＜0.001
	Hap2	Hap3	＜0.001
Glyma.10G206800	Hap1	Hap2	＜0.001
Glyma.10G207000	Hap1	Hap2	＜0.001
Glyma.10G207100	Hap1	Hap2	＜0.001
Glyma.10G207200	Hap1	Hap2	＜0.001
Glyma.10G207400	Hap1	Hap2	＜0.001
Glyma.10G207500	Hap1	Hap2	＜0.001
Glyma.10G207600	Hap1	Hap2	＜0.001
	Hap1	Hap3	＜0.001
	Hap2	Hap3	＜0.001
Glyma.10G207700	Hap1	Hap2	＜0.001
Glyma.10G207800	Hap1	Hap2	＜0.001
Glyma.10G207900	Hap1	Hap2	＜0.001
Glyma.10G208100	Hap1	Hap2	＜0.001
Glyma.10G208200	Hap1	Hap2	＜0.001
	Hap1	Hap3	＜0.001
	Hap2	Hap3	＜0.001
Glyma.10G208300	Hap1	Hap2	＜0.001
	Hap1	Hap3	＜0.001
	Hap2	Hap3	ns
Glyma.10G208600	Hap1	Hap2	＜0.001
Glyma.10G208700	Hap1	Hap2	＜0.001
Glyma.10G208800	Hap1	Hap2	ns
	Hap1	Hap3	＜0.001
	Hap2	Hap3	＜0.001
Glyma.10G209000	Hap1	Hap2	＜0.001
Glyma.10G209200	Hap1	Hap2	＜0.001
Glyma.10G209300	Hap1	Hap2	＜0.001
Glyma.10G209400	Hap1	Hap2	＜0.001
Glyma.10G209500	Hap1	Hap2	＜0.001
Glyma.10G209600	Hap1	Hap2	＜0.001
Glyma.10G209800	Hap1	Hap2	＜0.001
Glyma.10G209900	Hap1	Hap2	＜0.001
	Hap1	Hap3	＜0.001
	Hap2	Hap3	＜0.001
Glyma.10G210000	Hap1	Hap2	＜0.001
	Hap1	Hap3	＜0.001
	Hap2	Hap3	ns
Glyma.10G210100	Hap1	Hap2	＜0.001
Glyma.10G210200	Hap1	Hap2	＜0.01
	Hap1	Hap3	＜0.001
	Hap2	Hap3	＜0.001
Glyma.10G210300	Hap1	Hap2	ns
Glyma.10G210400	Hap1	Hap2	＜0.01
	Hap1	Hap3	＜0.001
	Hap2	Hap3	＜0.001
Glyma.10G210500	Hap1	Hap2	＜0.001
	Hap1	Hap3	＜0.001
	Hap2	Hap3	＜0.001
Glyma.10G210600	Hap1	Hap2	ns
Glyma.10G210700	Hap1	Hap2	＜0.001
Glyma.10G210800	Hap1	Hap2	＜0.001
Glyma.10G210900	Hap1	Hap2	＜0.001
Glyma.10G211000	Hap1	Hap2	＜0.001
	Hap1	Hap3	＜0.001
	Hap2	Hap3	ns
Glyma.10G211100	Hap1	Hap2	＜0.001
Glyma.10G211200	Hap1	Hap2	＜0.001
	Hap1	Hap3	＜0.05
	Hap1	Hap4	＜0.001
	Hap2	Hap3	＜0.05
	Hap2	Hap4	＜0.001
	Hap3	Hap4	＜0.001
Glyma.10G211300	Hap1	Hap2	＜0.001
Glyma.10G211400	Hap1	Hap2	＜0.001
	Hap1	Hap3	＜0.001
	Hap2	Hap3	＜0.001
Glyma.10G221500	Hap1	Hap2	＜0.001
Glyma.10G221600	Hap1	Hap2	＜0.001
Glyma.10G221700	Hap1	Hap2	＜0.001
Glyma.10G221800	Hap1	Hap2	＜0.001
Glyma.10G221900	Hap1	Hap2	＜0.001
Glyma.10G223700	Hap1	Hap2	ns
Glyma.10G223900	Hap1	Hap2	ns
Glyma.10G224200	Hap1	Hap2	ns
Glyma.10G224400	Hap1	Hap2	ns
Glyma.10G225600	Hap1	Hap2	＜0.001
Glyma.10G225700	Hap1	Hap2	＜0.001
Glyma.10G225900	Hap1	Hap2	＜0.01
	Hap1	Hap3	＜0.001
	Hap2	Hap3	＜0.001
Glyma.10G226100	Hap1	Hap2	＜0.001
Glyma.10G226600	Hap1	Hap2	＜0.001
Glyma.10G227300	Hap1	Hap2	＜0.001
Glyma.10G227700	Hap1	Hap2	＜0.001
Glyma.10G227800	Hap1	Hap2	＜0.001
Glyma.10G228500	Hap1	Hap2	＜0.001
Glyma.10G229400	Hap1	Hap2	＜0.001
Glyma.10G229500	Hap1	Hap2	＜0.001
Glyma.10G229600	Hap1	Hap2	＜0.001
Glyma.10G229900	Hap1	Hap2	＜0.001
Glyma.10G230100	Hap1	Hap2	＜0.001
Glyma.10G231300	Hap1	Hap2	＜0.001
Glyma.10G232600	Hap1	Hap2	＜0.01
	Hap1	Hap3	＜0.001
	Hap2	Hap3	＜0.001
Glyma.10G232700	Hap1	Hap2	＜0.05
	Hap1	Hap3	＜0.001
	Hap2	Hap3	＜0.001
Glyma.10G232800	Hap1	Hap2	＜0.001
	Hap1	Hap3	ns
	Hap2	Hap3	＜0.001
Glyma.10G232900	Hap1	Hap2	＜0.05
Glyma.10G233000	Hap1	Hap2	ns
	Hap1	Hap3	＜0.001
	Hap2	Hap3	＜0.001
Glyma.10G233100	Hap1	Hap2	＜0.001
Glyma.10G233400	Hap1	Hap2	ns
	Hap1	Hap3	＜0.001
	Hap2	Hap3	＜0.001
Glyma.10G233500	Hap1	Hap2	＜0.001
Glyma.10G233900	Hap1	Hap2	ns
Glyma.10G234000	Hap1	Hap2	ns
Glyma.10G234100	Hap1	Hap2	ns
Glyma.10G234200	Hap1	Hap2	＜0.001
Glyma.10G234300	Hap1	Hap2	＜0.001
Glyma.10G234400	Hap1	Hap2	＜0.001
Glyma.10G234500	Hap1	Hap2	ns
	Hap1	Hap3	＜0.001
	Hap2	Hap3	＜0.001
Glyma.10G234600	Hap1	Hap2	＜0.001
Glyma.10G234900	Hap1	Hap2	＜0.001
Glyma.10G235000	Hap1	Hap2	＜0.001
Glyma.11G143800	Hap1	Hap2	＜0.001
Glyma.11G143900	Hap1	Hap2	＜0.001
Glyma.11G144300	Hap1	Hap2	＜0.001
Glyma.11G144400	Hap1	Hap2	＜0.001
Glyma.11G144500	Hap1	Hap2	＜0.001
Glyma.19G194100	Hap1	Hap2	＜0.05
Glyma.19G194200	Hap1	Hap2	＜0.001
Glyma.19G194500	Hap1	Hap2	ns
	Hap1	Hap3	＜0.01
	Hap2	Hap3	ns
Glyma.19G194600	Hap1	Hap2	ns
	Hap1	Hap3	＜0.01
	Hap2	Hap3	＜0.05
Glyma.19G194800	Hap1	Hap2	ns
	Hap1	Hap3	＜0.01
	Hap2	Hap3	ns
Glyma.19G194900	Hap1	Hap2	ns
	Hap1	Hap3	＜0.01
	Hap2	Hap3	ns
Glyma.19G195000	Hap1	Hap2	ns
	Hap1	Hap3	＜0.01
	Hap2	Hap3	＜0.05
Glyma.19G195200	Hap1	Hap2	ns
	Hap1	Hap3	＜0.01
	Hap2	Hap3	ns
Glyma.19G195300	Hap1	Hap2	ns
	Hap1	Hap3	ns
	Hap1	Hap4	＜0.05
	Hap2	Hap3	ns
	Hap2	Hap4	ns
	Hap3	Hap4	ns
Glyma.19G195400	Hap1	Hap2	ns
	Hap1	Hap3	＜0.001
	Hap2	Hap3	＜0.01
Glyma.19G195500	Hap1	Hap2	ns
	Hap1	Hap3	＜0.01
	Hap2	Hap3	ns
Glyma.19G195600	Hap1	Hap2	ns
	Hap1	Hap3	＜0.01
	Hap2	Hap3	ns
Glyma.19G195700	Hap1	Hap2	ns
	Hap1	Hap3	＜0.05
	Hap2	Hap3	ns
Glyma.19G195800	Hap1	Hap2	＜0.05
Glyma.19G195900	Hap1	Hap2	＜0.05
Glyma.19G196000	Hap1	Hap2	＜0.001
	Hap1	Hap3	ns
	Hap1	Hap4	ns
	Hap2	Hap3	＜0.01
	Hap2	Hap4	＜0.001
	Hap3	Hap4	ns
Glyma.19G196100	Hap1	Hap2	＜0.01
Glyma.19G196300	Hap1	Hap2	ns
Glyma.19G196400	Hap1	Hap2	＜0.01
Glyma.19G196500	Hap1	Hap2	＜0.05
Glyma.19G196600	Hap1	Hap2	＜0.05
Glyma.19G196700	Hap1	Hap2	ns
	Hap1	Hap3	＜0.01
	Hap2	Hap3	ns
Glyma.19G196800	Hap1	Hap2	ns
	Hap1	Hap3	＜0.01
	Hap1	Hap4	ns
	Hap2	Hap3	ns
	Hap2	Hap4	ns
	Hap3	Hap4	ns
Glyma.19G196900	Hap1	Hap2	＜0.01
Glyma.19G197100	Hap1	Hap2	＜0.01
Glyma.19G197200	Hap1	Hap2	ns
Glyma.19G197300	Hap1	Hap2	ns
	Hap1	Hap3	＜0.01
	Hap2	Hap3	＜0.05
Glyma.19G197500	Hap1	Hap2	ns
Glyma.19G197600	Hap1	Hap2	＜0.05
Glyma.19G197700	Hap1	Hap2	ns
Glyma.19G197800	Hap1	Hap2	ns
Glyma.19G197900	Hap1	Hap2	ns
Glyma.19G198100	Hap1	Hap2	ns
Glyma.19G198300	Hap1	Hap2	ns
Glyma.19G198500	Hap1	Hap2	ns
Glyma.19G198600	Hap1	Hap2	ns
	Hap1	Hap3	＜0.05
	Hap2	Hap3	＜0.05
Glyma.19G198700	Hap1	Hap2	＜0.01
	Hap1	Hap3	＜0.05
	Hap2	Hap3	＜0.001
Glyma.19G198800	Hap1	Hap2	＜0.05
Glyma.19G198900	Hap1	Hap2	＜0.05
	Hap1	Hap3	＜0.05
	Hap1	Hap4	＜0.001
	Hap2	Hap3	＜0.001
	Hap2	Hap4	＜0.001
	Hap3	Hap4	＜0.001
Glyma.19G199000	Hap1	Hap2	＜0.01
	Hap1	Hap3	＜0.001
	Hap2	Hap3	＜0.001
Glyma.19G199100	Hap1	Hap2	ns
	Hap1	Hap3	ns
	Hap2	Hap3	ns
Glyma.19G199400	Hap1	Hap2	ns
	Hap1	Hap3	＜0.001
	Hap2	Hap3	＜0.001
Glyma.19G199500	Hap1	Hap2	＜0.01
	Hap1	Hap3	＜0.05
	Hap2	Hap3	＜0.001
Glyma.19G199700	Hap1	Hap2	＜0.05
Glyma.19G199900	Hap1	Hap2	ns
Glyma.19G200000	Hap1	Hap2	＜0.001
Glyma.19G200100	Hap1	Hap2	ns
	Hap1	Hap3	ns
	Hap1	Hap4	ns
	Hap2	Hap3	ns
	Hap2	Hap4	ns
	Hap3	Hap4	ns
Glyma.19G200400	Hap1	Hap2	＜0.01
	Hap1	Hap3	ns
	Hap2	Hap3	＜0.01
Glyma.19G200500	Hap1	Hap2	＜0.05
Glyma.19G200600	Hap1	Hap2	＜0.01
	Hap1	Hap3	ns
	Hap2	Hap3	＜0.05
Glyma.19G200700	Hap1	Hap2	＜0.05
Glyma.19G200800	Hap1	Hap2	＜0.001
	Hap1	Hap3	ns
	Hap2	Hap3	＜0.05
Glyma.19G200900	Hap1	Hap2	＜0.05
	Hap1	Hap3	＜0.05
	Hap1	Hap4	＜0.01
	Hap1	Hap5	＜0.001
	Hap2	Hap3	＜0.001
	Hap2	Hap4	ns
	Hap2	Hap5	＜0.001
	Hap3	Hap4	＜0.001
	Hap3	Hap5	＜0.001
	Hap4	Hap5	＜0.001
Glyma.19G201100	Hap1	Hap2	ns
	Hap1	Hap3	＜0.05
	Hap2	Hap3	ns
Glyma.19G201300	Hap1	Hap2	ns
	Hap1	Hap3	＜0.05
	Hap2	Hap3	ns
Glyma.19G201400	Hap1	Hap2	＜0.01
	Hap1	Hap3	＜0.01
	Hap2	Hap3	ns
Glyma.19G201600	Hap1	Hap2	＜0.001
Glyma.19G201800	Hap1	Hap2	＜0.001
Glyma.19G201900	Hap1	Hap2	＜0.001
	Hap1	Hap3	ns
	Hap2	Hap3	＜0.001
Glyma.19G202200	Hap1	Hap2	＜0.001
Glyma.19G202300	Hap1	Hap2	＜0.05
Glyma.19G202400	Hap1	Hap2	ns
	Hap1	Hap3	＜0.001
	Hap2	Hap3	＜0.001
Glyma.19G202500	Hap1	Hap2	＜0.001
	Hap1	Hap3	ns
	Hap2	Hap3	＜0.001
Glyma.19G202600	Hap1	Hap2	＜0.05
Glyma.19G203000	Hap1	Hap2	＜0.001
Glyma.19G203400	Hap1	Hap2	ns
Glyma.19G203500	Hap1	Hap2	ns
Glyma.19G203700	Hap1	Hap2	ns
	Hap1	Hap3	ns
	Hap2	Hap3	ns
Glyma.19G203800	Hap1	Hap2	ns
Glyma.19G203900	Hap1	Hap2	ns
ns：Represent non-significant
