# Supplementary material for: Identification of QTL associated with pod number in soybean
Source: Front Genet. 2026 Jun 4;17:1850332. doi: 10.3389/fgene.2026.1850332 (PMC13275047; doi:10.3389/fgene.2026.1850332)
Supplement: Supplementary file 5 [file Table1.xlsx]

## Sheet: Sheet1
Table S1. SNP variant analysis
Gene	Chromosome	Position	REF	ALT	Effect type	Description
Glyma.10G206300	10	43790697	T	C	Nonsynonymous SNV	c.T671C;p.F224S
Glyma.10G206400	10	43813375	T	C	3'UTR
Glyma.10G206500	10	43820644	A	G	Synonymous SNV	c.A648G;p.L216L
Glyma.10G207200	10	43873009	C	T	5'UTR
Glyma.10G207500	10	43912083	A	G	Intergenic	2015bp
Glyma.10G207700	10	43937803	A	G	Nonsynonymous SNV	c.A67G;p.I23V
Glyma.10G207800	10	43952791	C	G	3'UTR
Glyma.10G207900	10	43969652	T	C	Nonsynonymous SNV	c.T770C;p.N257S
Glyma.10G208200	10	43995517	A	C	Synonymous SNV	c.A1369C;p.V457V
Glyma.10G208300	10	44004660	G	A	Synonymous SNV	c.G285A;p.Y95Y
Glyma.10G208700	10	44071522	A	G	5'UTR
Glyma.10G208800	10	44093278	A	G	Synonymous SNV	c.A654G;p.T218T
Glyma.10G208800	10	44098419	G	T	Downstream
Glyma.10G208800	10	44098419	G	T	3'UTR
Glyma.10G209000	10	44104943	C	A	Synonymous SNV	c.C297A;p.I99I
Glyma.10G209100	10	44113695	G	A	3'UTR
Glyma.10G209100	10	44113695	G	A	Downstream
Glyma.10G209300	10	44135021	C	T	Nonsynonymous SNV	c.C1010T;p.R337K
Glyma.10G209500	10	44148132	G	T	Nonsynonymous SNV	c.G72T;p.S24R
Glyma.10G209600	10	44156430	C	T	Synonymous SNV	c.C4289T;p.Q1430Q
Glyma.10G209600	10	44157961	C	T	Synonymous SNV	c.C2758T;p.K920K
Glyma.10G209600	10	44162002	C	T	Synonymous SNV	c.C1377T;p.V459V
Glyma.10G209600	10	44156430	C	T	Synonymous SNV	c.C4196T;p.Q1399Q
Glyma.10G209800	10	44179384	A	T	5'UTR
Glyma.10G209900	10	44188391	A	C	Nonsynonymous SNV	c.A190C;p.L64V
Glyma.10G210000	10	44201267	A	C	Synonymous SNV	c.A1620C;p.I540I
Glyma.10G210000	10	44201267	A	C	Synonymous SNV	c.A1233C;p.I411I
Glyma.10G210200	10	44223858	C	T	Synonymous SNV	c.C915T;p.L305L
Glyma.10G210300	10	44228164	A	C	Synonymous SNV	c.A6C;p.A2A
Glyma.10G210400	10	44242960	G	T	Synonymous SNV	c.G219T;p.T73T
Glyma.10G211000	10	44344337	T	C	Synonymous SNV	c.T330C;p.I110I
Glyma.10G211100	10	44354878	C	A	Synonymous SNV	c.C165A;p.L55L
Glyma.10G211200	10	44361012	A	G	5'UTR
Glyma.10G211200	10	44362118	T	A	Synonymous SNV	c.T962A;p.E321E
Glyma.10G211400	10	44394936	G	A	Synonymous SNV	c.G945A;p.H315H
Glyma.10G221500	10	45315921	C	T	3'UTR
Glyma.10G221500	10	45315789	T	C	3'UTR
Glyma.10G221500	10	45315921	C	T	3'UTR
Glyma.10G221500	10	45315789	T	C	3'UTR
Glyma.10G221800	10	45331299	T	C	3'UTR
Glyma.10G222000	10	45348384	G	C	Nonsynonymous SNV	c.G265C;p.R89G
Glyma.10G222500	10	45374068	C	A	Synonymous SNV	c.C913A;p.S305S
Glyma.10G222900	10	45397203	G	C	Nonsynonymous SNV	c.G337C;p.A113P
Glyma.10G223100	10	45404943	G	A	Nonsynonymous SNV	c.G280A;p.A94T
Glyma.10G223500	10	45444312	T	C	Downstream
Glyma.10G223500	10	45445605	T	G	Nonsynonymous SNV	c.T3251G;p.K1084T
Glyma.10G223500	10	45446789	A	G	Synonymous SNV	c.A2436G;p.S812S
Glyma.10G223500	10	45444312	T	C	Synonymous SNV	c.T3118C;p.E1040E
Glyma.10G223500	10	45446789	A	G	Synonymous SNV	c.A2430G;p.S810S
Glyma.10G223500	10	45444312	T	C	Downstream
Glyma.10G223500	10	45445605	T	G	Nonsynonymous SNV	c.T3245G;p.K1082T
Glyma.10G223700	10	45459706	C	T	3'UTR
Glyma.10G223700	10	45459706	C	T	Downstream
Glyma.10G223800	10	45465189	A	C	3'UTR
Glyma.10G223800	10	45465189	A	C	Downstream
Glyma.10G224200	10	45498612	T	A	Synonymous SNV	c.T450A;p.R150R
Glyma.10G224200	10	45498612	T	A	Synonymous SNV	c.T363A;p.R121R
Glyma.10G224200	10	45498612	T	A	3'UTR
Glyma.10G224600	10	45526999	A	T	5'UTR
Glyma.10G225800	10	45629141	A	C	5'UTR
Glyma.10G226000	10	45653121	C	A	5'UTR
Glyma.10G226600	10	45713150	A	G	Synonymous SNV	c.A150G;p.H50H
Glyma.10G226700	10	45722894	C	T	5'UTR
Glyma.10G226700	10	45722894	C	T	5'UTR
Glyma.10G226700	10	45722894	C	T	Upstream
Glyma.10G227500	10	45803165	C	G	Nonsynonymous SNV	c.C88G;p.E30Q
Glyma.10G227900	10	45833957	A	G	Synonymous SNV	c.A2540G;p.C847C
Glyma.10G228000	10	45841881	C	A	Nonsynonymous SNV	c.C1150A;p.L384I
Glyma.10G228600	10	45883074	T	C	Synonymous SNV	c.T2542C;p.L848L
Glyma.10G228900	10	45903960	G	A	Synonymous SNV	c.G55A;p.L19L
Glyma.10G228900	10	45903960	G	A	5'UTR
Glyma.10G228900	10	45903960	G	A	Upstream
Glyma.10G229500	10	45964523	A	G	3'UTR
Glyma.10G229900	10	46005119	G	A	Synonymous SNV	c.G732A;p.D244D
Glyma.10G230100	10	46019261	G	A	Synonymous SNV	c.G552A;p.V184V
Glyma.10G231500	10	46111255	C	T	Synonymous SNV	c.C2330T;p.H777H
Glyma.10G231600	10	46124984	A	C	Synonymous SNV	c.A858C;p.G286G
Glyma.10G232600	10	46210329	C	T	Upstream
Glyma.10G233500	10	46266441	A	G	3'UTR
Glyma.10G234000	10	46297373	A	G	Synonymous SNV	c.A2577G;p.A859A
Glyma.10G234000	10	46297373	A	G	Synonymous SNV	c.A2478G;p.A826A
Glyma.10G234000	10	46297373	A	G	Synonymous SNV	c.A2253G;p.A751A
Glyma.10G234500	10	46362564	G	A	Upstream
Glyma.11G143700	11	10973186	A	G	Synonymous SNV	c.A237G;p.D79D
Glyma.11G144400	11	11018080	A	G	Synonymous SNV	c.A153G;p.I51I
Glyma.19G194300	19	45184804	C	A	Nonsynonymous SNV	c.C186A;p.R62S
Glyma.19G194500	19	45201723	T	A	5'UTR
Glyma.19G194700	19	45212513	T	A	Downstream
Glyma.19G194800	19	45221853	T	G	Synonymous SNV	c.T1239G;p.G413G
Glyma.19G195300	19	45259253	G	T	Synonymous SNV	c.G2922T;p.L974L
Glyma.19G195400	19	45267068	A	G	Synonymous SNV	c.A1311G;p.L437L
Glyma.19G195500	19	45270068	G	A	Synonymous SNV	c.G300A;p.Y100Y
Glyma.19G195500	19	45270068	G	A	3'UTR
Glyma.19G195800	19	45296291	T	C	Synonymous SNV	c.T711C;p.D237D
Glyma.19G195800	19	45296291	T	C	Synonymous SNV	c.T537C;p.D179D
Glyma.19G196300	19	45344682	A	G	Synonymous SNV	c.A813G;p.S271S
Glyma.19G196700	19	45390386	A	G	Synonymous SNV	c.A249G;p.T83T
Glyma.19G196900	19	45408141	T	G	3'UTR
Glyma.19G197900	19	45519742	T	A	Downstream
Glyma.19G197900	19	45524080	T	C	Upstream
Glyma.19G197900	19	45524080	T	C	Upstream
Glyma.19G197900	19	45524080	T	C	Upstream
Glyma.19G197900	19	45519742	T	A	Downstream
Glyma.19G197900	19	45524080	T	C	5'UTR
Glyma.19G198300	19	45546226	A	T	Synonymous SNV	c.A277T;p.S93S
Glyma.19G198600	19	45575651	T	G	3'UTR
Glyma.19G199900	19	45690734	T	C	Nonsynonymous SNV	c.T26C;p.V9A
Glyma.19G200400	19	45733733	C	T	Synonymous SNV	c.C1419T;p.S473S
Glyma.19G200500	19	45756154	A	T	3'UTR
Glyma.19G200800	19	45769883	T	C	Synonymous SNV	c.T78C;p.K26K
Glyma.19G200800	19	45769883	T	C	Synonymous SNV	c.T30C;p.K10K
Glyma.19G200900	19	45799790	C	T	3'UTR
Glyma.19G201100	19	45823199	C	A	Synonymous SNV	c.C252A;p.I84I
Glyma.19G201100	19	45828950	A	G	Synonymous SNV	c.A2347G;p.V783V
Glyma.19G201400	19	45857868	T	G	Synonymous SNV	c.T906G;p.R302R
Glyma.19G201900	19	45898096	C	T	5'UTR
Glyma.19G202400	19	45938095	G	T	3'UTR
Glyma.19G202400	19	45938095	G	T	3'UTR
Glyma.19G202400	19	45938095	G	T	Downstream
Glyma.19G202800	19	45950793	C	T	3'UTR
Glyma.19G202800	19	45950793	C	T	Downstream
Glyma.19G203400	19	45999351	T	A	5'UTR
Glyma.19G203700	19	46011988	G	A	Synonymous SNV	c.G432A;p.I144I
Glyma.19G203800	19	46016155	G	C	Nonsynonymous SNV	c.G334C;p.L112V
Glyma.19G203900	19	46018067	A	C	3'UTR
Glyma.19G203900	19	46019643	A	G	Nonsynonymous SNV	c.A272G;p.V91A
Glyma.19G203900	19	46018067	A	C	3'UTR
